# Supplementary material for: Multiple Sclerosis Classification Using the Local Divergence Exponent: Parameters Selection for State-Space Reconstruction
Source: Sensors (Basel). 2025 Apr 30;25(9):2819. doi: 10.3390/s25092819 (PMC12074368; doi:10.3390/s25092819)
Supplement: Supplementary file 1 [file sensors-25-02819-s001.zip]

Archive with 1 entries (1 files):
- sensors-3550316-supplementary.pdf
